# Supplementary material for: Identification of a Novel Four-Gene Signature Correlated With the Prognosis of Patients With Hepatocellular Carcinoma: A Comprehensive Analysis
Source: Front Oncol. 2021 Mar 12;11:626654. doi: 10.3389/fonc.2021.626654 (PMC7994902; doi:10.3389/fonc.2021.626654)
Supplement: Supplementary Table 3 — Degree scores of all differential co-expressed genes. [file Table_3.xlsx]

## Sheet: Sheet1
name	Degree
CDK1	139
CCNA2	129
CCNB1	125
BUB1	125
CDC20	123
CCNB2	121
TOP2A	119
BUB1B	117
AURKB	117
NCAPG	115
CDCA8	111
KIF11	111
NDC80	109
RRM2	108
MAD2L1	108
TTK	107
CDC45	107
AURKA	107
PBK	106
TPX2	106
UBE2C	106
KIF20A	106
KIF2C	105
PLK1	103
ASPM	102
BIRC5	102
DLGAP5	102
MELK	101
NUSAP1	99
CENPF	97
CDC6	95
PRC1	91
MCM2	90
KIF4A	89
KIF15	88
KIF23	88
EXO1	87
CENPA	87
CEP55	86
DTL	86
NUF2	85
MCM4	84
PTTG1	84
HJURP	82
ESPL1	82
PCLAF	81
TYMS	80
GINS2	80
SPAG5	79
ZWINT	79
MCM10	79
RFC4	79
CDKN3	78
OIP5	78
HMMR	78
MCM5	78
NEK2	77
CDCA5	76
FOXM1	76
MKI67	75
RACGAP1	75
MCM3	73
RAD51AP1	70
CENPM	70
ASF1B	69
FANCI	69
NCAPH	67
CENPU	66
TRIP13	66
FEN1	65
CDCA3	64
MCM6	63
MCM7	63
CDT1	61
SGO1	59
RAD51	59
CDC25C	59
POLE2	58
ECT2	58
ANLN	57
KNTC1	56
CKS2	56
SPC25	55
SHCBP1	54
RAD54L	54
INCENP	53
KIFC1	49
SKA1	49
TROAP	48
CKAP2	48
PRIM1	48
DEPDC1	47
ARHGAP11A	46
UHRF1	46
CKS1B	46
PIMREG	45
NCAPD2	45
NCAPG2	43
GTSE1	43
ORC1	43
KIF18B	40
KPNA2	39
TACC3	39
UBE2T	38
SKA3	38
SPC24	37
CENPH	35
GMNN	34
CENPW	33
MND1	32
MYBL2	31
POLA2	31
TK1	30
CDC25A	30
LIG1	30
CCNF	29
DSCC1	29
DSN1	29
CDC7	29
CKAP2L	28
RNASEH2A	28
H2AFX	28
ATAD2	27
E2F8	27
POLD1	27
H2AFZ	26
EZH2	25
FAM83D	24
CHTF18	24
CDCA7	23
E2F1	22
PKMYT1	21
MYC	21
TCF19	19
CCNE1	19
GINS1	18
CDKN2A	17
CHAF1B	17
CHAF1A	16
RECQL4	15
RMI2	15
NEIL3	13
DNMT1	13
IQGAP3	12
MT-ATP8	11
MT-ATP6	11
MT-CYB	11
MT-CO1	10
MT-ND4L	10
MT-ND1	10
MT-ND4	10
MT-ND6	10
MT-ND5	10
MT-ND2	10
MT-ND3	10
RHOB	9
EHMT2	8
UBE2S	8
CEP72	7
CEP131	7
DTYMK	7
HMGB2	6
PLCB1	6
ZBTB16	6
CBX2	6
SFN	6
KPNA7	5
PRR11	5
DEPDC1B	5
TRAIP	5
FOXO1	5
STMN1	5
FANCG	5
KAT2A	5
RHNO1	4
GADD45B	4
GNA14	4
TRAF2	4
CAMK2B	4
CYP1A1	4
TERT	4
PHF19	4
FANCE	4
CTAG2	3
NPFFR2	3
ADRA1B	3
MAP2K3	3
DDX11	3
AK3	3
CYP2E1	3
GNAZ	3
CDKN2B	3
TUBA3C	2
MAGEA3	2
MAGEA6	2
LMNB2	2
MAGEC1	2
MAGEC2	2
SOCS2	2
CYP1A2	2
CDKN2C	2
PKN3	2
SSX1	1
GABARAPL1	1
PINK1	1
COX7B2	1
CDCA4	1
NAP1L5	1
PEG10	1
LIN28B	1
TONSL	1
GPRIN1	1
SLC38A2	1
SLC1A1	1
FYN	1
SLC25A25	1
CD109	1
ALPL	1
DENND4B	1
CHML	1
FABP5	1
CLEC3B	1
CDC37L1	1
DUSP1	1
DUSP9	1
IL6ST	1
ITPKA	1
USP21	1
FGD1	1
HS3ST3B1	1
GPC3	1
TNFSF11	1
HSD17B2	1
DLC1	1
COMT	1
DHODH	1
CAD	1
OAT	1
ALDH4A1	1
TMOD1	1
NEB	1
