# Supplementary material for: Identification of a Novel Four-Gene Signature Correlated With the Prognosis of Patients With Hepatocellular Carcinoma: A Comprehensive Analysis
Source: Front Oncol. 2021 Mar 12;11:626654. doi: 10.3389/fonc.2021.626654 (PMC7994902; doi:10.3389/fonc.2021.626654)
Supplement: Supplementary Table 4 — DEGs between high-risk and low-risk cohorts in TCGA-LIHC dataset. [file Table_4.xlsx]

## Sheet: Table S4 DEGs between high-risk
gene	lowMean	highMean	logFC	pValue	fdr
SLC10A4	2.18579	10.8013	2.30497	0.00365084	0.00566913
HJURP	140.77	781.457	2.47282	6.59708e-52	9.986e-49
ELOVL3	5.73224	30.4945	2.41138	2.5555e-12	2.51512e-11
CENPE	102.623	520.452	2.34241	1.49123e-46	3.36907e-44
PAGE1	39.0109	614.606	3.97771	5.59891e-10	3.3314e-09
ERCC6L	28.7486	152.445	2.40672	2.33696e-47	5.99569e-45
ADAMTS20	1.95628	9.66392	2.30449	6.00483e-10	3.55476e-09
P2RY4	1.97814	8.49176	2.10192	0.00800572	0.0116938
FAM72A	12.0765	49.0302	2.02147	4.55241e-40	5.34185e-38
BARX1	14.3661	79.1227	2.46142	0.000124281	0.000255638
FAM9C	0.63388	5.15385	3.02337	0.00686702	0.0101381
NEK2	154.541	757.451	2.29316	1.70708e-47	4.45606e-45
AURKB	143.738	785.113	2.44946	2.97783e-48	1.00168e-45
TPX2	534.863	2812.49	2.3946	2.3074e-52	5.82119e-49
SBSN	5.54645	34.3562	2.63094	0.000659199	0.001181
TRIP13	97.5902	555.86	2.50991	3.30552e-47	8.20257e-45
CDCA5	256.47	1120.74	2.12759	1.35624e-48	4.88796e-46
SHCBP1	72.1858	406.658	2.49403	2.7197e-40	3.29344e-38
ANLN	225.333	1206.45	2.42064	3.66272e-44	6.09259e-42
PLEKHB1	80.5355	643.505	2.99826	1.70229e-14	2.58971e-13
MCM2	674.683	3132.69	2.21512	3.01788e-45	5.31182e-43
CYP1A2	6604.56	1001.9	-2.72072	1.54957e-10	1.04109e-09
DLL3	1.12568	17.5614	3.96353	1.71883e-12	1.74969e-11
GJB6	8.26776	68.3764	3.04793	6.11784e-06	1.62068e-05
SLITRK2	1.67213	8.64103	2.36951	0.00563281	0.0084428
LEFTY1	28.8907	156.004	2.4329	1.05406e-08	4.80581e-08
ISL2	9.69945	38.881	2.00309	1.21804e-08	5.4906e-08
SPHK1	358.268	1850.98	2.36918	1.33807e-15	2.47912e-14
DQX1	31.8743	208.86	2.71207	5.16403e-16	1.01385e-14
IL31RA	3.55738	20.5971	2.53355	1.3213e-06	3.96284e-06
SLC1A7	215.208	954.826	2.14951	0.00364645	0.00566349
CADPS	21.1913	147.166	2.7959	0.0377653	0.0486679
EME1	47.6393	220.897	2.21315	2.94606e-46	6.10884e-44
SLC5A5	4.85792	20.5266	2.07908	0.000108675	0.000226212
MAGEA8	18.2732	119.175	2.70528	1.6585e-05	4.02512e-05
PAGE2B	28.2896	258.814	3.19357	1.76432e-08	7.69416e-08
RTKN2	29.0219	166.998	2.52462	3.51996e-38	3.52858e-36
ARHGAP11A	171.628	774.712	2.17437	1.70741e-47	4.45606e-45
TMSB15A	4.44262	24.4368	2.45957	0.00136018	0.00229839
FOXH1	4.08743	51.7811	3.66316	1.38656e-05	3.40886e-05
HASPIN	16.5574	78.38	2.24301	2.15028e-41	2.83033e-39
HIST1H1B	1.65574	6.71154	2.01917	2.09439e-16	4.39097e-15
ANXA8	12.9508	52.054	2.00697	0.00146376	0.00246024
VWA5B2	8.96721	57.337	2.67673	8.6252e-15	1.38598e-13
FDCSP	122.306	557.214	2.18774	0.00223009	0.00360304
XKR5	0.896175	4.90476	2.45233	1.55273e-06	4.58967e-06
RRM2	617.689	2551.14	2.04619	1.55578e-47	4.45606e-45
PITX2	11.0601	65.5623	2.5675	2.88496e-05	6.68856e-05
ANXA8L1	10.2787	58.1245	2.49949	0.0034775	0.00542278
KIF14	99.7377	435.609	2.12682	1.69959e-38	1.75011e-36
FOXM1	306.672	1685.76	2.45863	2.29263e-45	4.13138e-43
VCX3A	3.08743	48.4258	3.9713	4.09904e-06	1.1267e-05
TBX18	21.1803	97.9505	2.20933	0.016934	0.0233028
ATP6V0D2	25.4426	117.886	2.21207	1.39531e-09	7.64972e-09
PGLYRP4	0.885246	5.24176	2.5659	2.20232e-05	5.21617e-05
SP8	8.09836	54.9231	2.76171	3.97199e-06	1.09436e-05
CLDN6	4.54645	40.1484	3.14253	0.0335765	0.0436602
CTAG2	83.4809	549.279	2.71802	3.50551e-06	9.74703e-06
CHP2	14.3989	138.044	3.2611	3.72016e-08	1.51566e-07
ANKRD7	0.775956	5.82143	2.90733	1.03675e-07	3.88736e-07
GTSF1	117.656	570.06	2.27654	2.56809e-06	7.30424e-06
ZNF711	39.6011	186.082	2.23233	3.02609e-12	2.91587e-11
C9orf92	1.12022	4.82418	2.1065	8.64462e-05	0.000183448
SPTSSB	27.1311	160.657	2.56596	2.42656e-11	1.91706e-10
ACRV1	2.45902	10.4945	2.09348	1.20808e-31	9.18929e-30
SSX1	193.65	916.802	2.24316	8.38683e-05	0.000178467
CDCA3	141.399	684.621	2.27553	5.46888e-53	2.06956e-49
DDX4	1.11475	6.13462	2.46025	0.000329296	0.000623382
CTNND2	221.464	965.211	2.12377	1.27962e-11	1.07609e-10
LAMP5	33.4754	261.168	2.96381	2.4934e-05	5.84432e-05
CTSV	116.093	510.85	2.13762	8.94588e-21	3.49907e-19
TCF24	0.568306	6.00183	3.40066	7.27746e-12	6.46473e-11
SKA1	84.6557	502.319	2.56892	4.48658e-51	4.05457e-48
ANKRD34B	2.61749	15.3297	2.55007	0.00345687	0.00539228
TDRD5	2.61749	46.8068	4.16046	1.12535e-11	9.60767e-11
PPP2R2B	24.9563	122.505	2.29537	1.38443e-09	7.59964e-09
HAMP	3843.14	952.507	-2.01248	0.0124593	0.0175832
IGF2BP3	72.1202	410.616	2.50932	2.98486e-19	9.33508e-18
SKA3	77.5847	396.183	2.35232	2.51376e-50	1.58545e-47
TFF1	42.6011	233.838	2.45655	2.86075e-05	6.63649e-05
CCNB2	184.765	954.251	2.36868	3.03381e-50	1.71336e-47
SPOCD1	16.6393	72.9689	2.13268	1.01801e-11	8.77543e-11
DSC3	10.4536	75.8599	2.85934	0.0003249	0.000615753
BIRC7	9.12568	79.6346	3.12539	1.08003e-08	4.91532e-08
SLCO6A1	4.7377	30.8187	2.70154	3.48669e-08	1.42914e-07
DRP2	2.66667	16.0165	2.58645	4.63049e-20	1.61875e-18
KIF18B	94.7268	644.171	2.7656	9.00018e-51	6.81178e-48
KHDC1	4.46448	23.2134	2.37839	8.71984e-12	7.6252e-11
TRPM5	3.26776	13.3196	2.02718	7.37919e-11	5.27877e-10
SLC6A14	8.89071	85.9075	3.27241	2.65146e-12	2.59271e-11
UGT1A7	8.29508	84.7839	3.35346	2.29975e-05	5.42994e-05
VCX	4.57923	29.5266	2.68883	9.14903e-07	2.83556e-06
REEP2	22.2295	106.585	2.26146	1.32627e-17	3.4259e-16
ENTHD1	0.748634	8.71429	3.54105	6.37421e-06	1.68271e-05
MAEL	62.3005	344.427	2.46688	3.99853e-05	9.02292e-05
STEAP1B	4.83607	29.7656	2.62174	5.84624e-09	2.80579e-08
TLX2	2.62842	11.044	2.07099	3.16397e-05	7.29076e-05
RTL1	1.77596	131.412	6.20936	1.56117e-05	3.79926e-05
REG4	10.7869	121.819	3.49739	0.000659832	0.00118186
CDC45	124.672	552.223	2.14711	4.49747e-46	8.84132e-44
RCOR2	15.1366	97.3672	2.68539	3.70724e-09	1.85632e-08
PLEKHG4	64.0765	312.408	2.28557	2.06077e-11	1.65397e-10
CDK1	273.503	1430.29	2.38668	1.6865e-50	1.21565e-47
APCDD1L	2.6776	31.8645	3.57294	3.46343e-07	1.1671e-06
LMNB1	499.809	2131.82	2.09263	5.98524e-48	1.96953e-45
NAA11	10.9016	108.907	3.32047	1.27269e-09	7.03603e-09
KCNK2	5.97268	56.6007	3.24437	1.23335e-07	4.54571e-07
DLX6	8.25683	35.9505	2.12235	0.000129351	0.000265166
CHRNA1	3.45355	97.2802	4.81599	7.73796e-07	2.4331e-06
RIPPLY3	9.57377	73.0156	2.93104	1.8011e-16	3.81839e-15
B3GALT2	16.1694	94.2097	2.54261	0.0201837	0.0273862
STRC	4.1694	211.383	5.66387	0.000103615	0.000216662
KIRREL2	2.76503	523.062	7.56355	9.45561e-10	5.34864e-09
TTK	85.8798	513.332	2.5795	1.06359e-48	4.12809e-46
SMC1B	14.1475	122.246	3.11117	2.07427e-20	7.63947e-19
CELF3	1.61749	7.8141	2.27233	1.55948e-05	3.79638e-05
SEMA3E	14.612	248.734	4.08938	1.39501e-12	1.44533e-11
PIMREG	25.612	179.989	2.81302	9.56675e-27	5.59119e-25
BUB1	153.311	772.005	2.33214	1.69549e-47	4.45606e-45
PNMA5	43.9016	410.164	3.22385	2.14463e-05	5.09388e-05
RBP2	9.14208	110.282	3.59253	1.77225e-06	5.18389e-06
PEG10	3100.34	17435	2.49149	2.34715e-13	2.84458e-12
TMEM155	2.98907	22.3434	2.90208	2.07522e-11	1.66469e-10
RAD51	69.1366	297.604	2.10587	4.20033e-46	8.36584e-44
TROAP	145.235	863.929	2.57252	2.25385e-52	5.82119e-49
SPIB	21.1257	346.774	4.03693	3.41761e-08	1.40445e-07
NCCRP1	6.23497	49.0751	2.97654	6.22343e-06	1.64635e-05
COL11A2	46.235	328.108	2.82711	0.0251027	0.0334518
C1orf158	2.34973	11.5128	2.29268	4.57905e-08	1.82163e-07
CNGB3	2.22951	10.4936	2.23471	2.73041e-12	2.65525e-11
SSTR3	3.13115	33.2125	3.40696	6.74247e-09	3.18045e-08
TERB2	29.0383	6.62546	-2.13186	9.39504e-12	8.15908e-11
CPA6	13.9071	59.8178	2.10475	0.00666224	0.00985887
DDN	2.53552	14.2482	2.49042	1.01254e-12	1.08164e-11
FAM72C	5.3388	24.9936	2.22697	1.20089e-35	1.06929e-33
SH2D7	0.819672	3.65842	2.1581	6.69704e-11	4.82959e-10
EXO1	96.388	444.393	2.20491	1.62433e-46	3.6158e-44
SPINK4	2.66667	29.3626	3.46087	6.14121e-05	0.000134257
ISM2	4.22951	22.0897	2.38481	0.00754851	0.0110772
CCDC185	1.43169	12.0577	3.07416	1.97167e-14	2.93175e-13
ART5	4.99454	27.456	2.4587	7.32224e-06	1.90802e-05
CDCA2	40.4699	239.876	2.56737	1.18171e-48	4.3628e-46
CIP2A	64.2186	332.185	2.37092	2.06262e-44	3.50808e-42
TMEM63C	18.1694	80.2125	2.14232	8.42131e-06	2.16313e-05
BRDT	0.803279	56.1978	6.12847	4.80002e-06	1.29932e-05
PIANP	3.60656	20.5357	2.50944	0.000509676	0.000931534
PEBP4	108.279	26.9313	-2.00739	1.22556e-05	3.04519e-05
CSAG1	91.1038	434.742	2.25458	9.72172e-05	0.000204556
LMX1A	3.02732	17.9478	2.56769	6.30211e-05	0.000137497
GJB7	1.20765	5.31044	2.13663	3.00115e-05	6.93945e-05
FAM178B	21.3716	133.744	2.6457	7.28629e-07	2.30448e-06
PAGE2	76.8087	436.973	2.5082	5.60176e-05	0.00012348
E2F1	419.552	1846.1	2.13756	5.08547e-43	7.85497e-41
FANCD2	163.311	689.749	2.07845	7.8812e-46	1.5101e-43
FANCB	9.56284	42.3251	2.146	1.36855e-40	1.67062e-38
GRIA4	1.07104	6.92674	2.69317	0.00267586	0.00425781
GJA3	2.69945	20.1548	2.90038	1.1218e-09	6.27749e-09
ZNF90	11.9235	68.9084	2.53087	2.8433e-12	2.75892e-11
MAGEA12	111.126	510.521	2.19978	0.000166336	0.000333274
MATN4	4.21311	92.3004	4.45338	0.00926228	0.0133909
CRYBA2	2.44262	58.2747	4.57637	0.000582638	0.00105394
SGO1	52.4098	284.077	2.43837	8.49314e-52	1.16873e-48
RBPJL	0.896175	363.494	8.66393	0.000863793	0.00151299
NUF2	109.519	639.604	2.546	1.42644e-48	5.02139e-46
CAPN6	86.6175	407.689	2.23474	0.000315501	0.000599063
TRPC3	10.0656	41.2683	2.03561	0.00274844	0.0043655
FABP6	5.31148	46.5357	3.13115	1.19372e-11	1.01285e-10
PARPBP	73.8197	300.245	2.02407	4.34421e-44	7.14765e-42
OLFM4	10.0765	739.517	6.19752	0.000410227	0.000763882
PROKR1	3.48087	16.8141	2.27215	5.63218e-08	2.20523e-07
ZIC5	46.8087	194.264	2.05317	5.11783e-15	8.56007e-14
SALL2	94.3989	445.446	2.23841	4.28368e-19	1.3073e-17
ZIM2	1.69399	6.93864	2.03423	3.00898e-09	1.53719e-08
EYA1	4.26776	39.1383	3.19703	7.97779e-08	3.04334e-07
COL28A1	16.0383	65.4451	2.02877	6.53954e-09	3.09922e-08
TMEM130	15.8798	269.012	4.08241	0.00709134	0.0104509
GRIA2	1.54645	27.5733	4.15624	8.54801e-06	2.19196e-05
E2F8	61.3661	330.653	2.4298	4.67822e-42	6.68058e-40
GINS4	65.9891	273.291	2.05014	1.71151e-32	1.36353e-30
BLM	74.6667	299.181	2.00248	6.95073e-41	8.76777e-39
KIF18A	45.6284	272.543	2.57848	1.6015e-47	4.45606e-45
STXBP5L	0.901639	4.9478	2.45617	2.69668e-13	3.2243e-12
CNR1	24.1202	109.329	2.18036	0.0107975	0.0154176
NUSAP1	488.967	2052.67	2.0697	7.90194e-47	1.8986e-44
TULP1	0.601093	2.48535	2.04779	3.15702e-06	8.84632e-06
PLK4	60.5301	259.69	2.10106	1.10394e-42	1.67103e-40
UNC13C	1.08743	6.07326	2.48155	0.0020853	0.00339411
ZNF730	2.27322	15.2711	2.74799	1.24925e-13	1.58507e-12
TMEM179	13.3443	74.3791	2.47868	0.000193242	0.000382317
MYBPC2	3.49727	32.9368	3.2354	1.23086e-05	3.05642e-05
TRIM72	7.97268	57.9918	2.86271	2.70407e-08	1.13541e-07
FMN2	10.7268	43.0742	2.00561	0.000367547	0.000690524
GINS1	152.847	858.06	2.48899	2.12163e-51	2.29394e-48
CAGE1	2.53005	12.5714	2.31291	3.01932e-07	1.02936e-06
HOXB13	12.7104	87.0769	2.77628	2.11726e-06	6.11739e-06
NT5DC4	2.53005	12.8864	2.34861	1.69804e-17	4.32715e-16
USH1G	2.37158	12.772	2.42906	1.91439e-09	1.02469e-08
INS-IGF2	50.776	3.97344	-3.67568	8.83768e-09	4.08601e-08
MKI67	580.525	3059.89	2.39805	8.00022e-48	2.42199e-45
GABRR1	1.06011	4.61447	2.12195	1.89956e-06	5.52318e-06
BECN2	0.639344	3.26923	2.35429	9.89845e-13	1.05889e-11
LPO	1.69945	9.91392	2.54438	4.96539e-07	1.6207e-06
NKAIN4	2.34426	20.7509	3.14597	0.00520274	0.00784245
KLHDC8A	13.3607	55.1566	2.04554	2.30816e-12	2.29407e-11
CLSPN	33.7213	194.146	2.52541	6.60706e-37	6.13565e-35
ST6GALNAC5	6.02186	37.6016	2.64252	5.42247e-14	7.40125e-13
FOXN4	78.377	322.629	2.04137	5.5755e-08	2.18474e-07
FER1L6	49.7158	222.016	2.15888	2.42493e-07	8.43046e-07
RPL10L	3.96175	35.4918	3.16327	2.13748e-06	6.1699e-06
DLGAP5	109.027	592.428	2.44195	3.01422e-47	7.60438e-45
KIF4A	191.306	1108.65	2.53485	2.03044e-50	1.33629e-47
GPR1	5.7377	28.5806	2.31649	0.00414322	0.00636323
LHFPL3	1.74863	19.6538	3.49051	4.68546e-15	7.88042e-14
ST18	3.22404	33.4432	3.37477	3.63737e-06	1.00766e-05
CYP3A4	91417.8	21389.6	-2.09557	5.02786e-13	5.69661e-12
NR0B1	9.89071	90.7582	3.19788	4.58879e-09	2.25595e-08
FBXO43	30.0437	122.625	2.02912	6.70407e-40	7.80611e-38
CCNA1	0.934426	6.04579	2.69378	0.027718	0.0366498
SLC36A2	0.928962	7.07692	2.92943	5.11316e-07	1.6659e-06
GGT6	31.388	200.987	2.67882	0.00424641	0.00651113
ACTN3	2.11475	9.73901	2.20329	3.42237e-08	1.40544e-07
PRR11	108.148	586.526	2.43919	7.60215e-49	3.19649e-46
DMC1	8.92896	42.826	2.26192	2.10345e-23	1.03042e-21
DLX1	8.57923	45.8846	2.41909	0.00636545	0.00945201
ZPLD1	7.96175	298.804	5.22997	5.58572e-15	9.24056e-14
ACER1	9.19126	1.16026	-2.98582	1.25868e-06	3.79307e-06
TLR10	17.3716	110.792	2.67305	4.64616e-06	1.26309e-05
TUBA3C	16.8306	432.019	4.68194	2.68855e-08	1.13015e-07
LAMB4	8.7541	53.5788	2.61363	0.000618423	0.00111177
SUN3	1.55738	14.2161	3.19034	7.13824e-09	3.35459e-08
ALX4	5.02186	23.1493	2.20467	0.00127121	0.00216059
LYPD6B	24.6066	164.728	2.74297	1.08426e-11	9.28309e-11
PRAME	209.814	926	2.1419	1.93698e-10	1.26488e-09
SYNGR4	5.99454	29.8617	2.31658	1.98836e-12	1.99059e-11
MMP12	57.6339	294.551	2.35353	1.95122e-09	1.04219e-08
NPTX2	243.044	1249.07	2.36156	0.00151666	0.00254351
PLK1	191.372	1150.75	2.58813	1.6035e-49	7.58505e-47
CDC6	248.158	1271.35	2.35703	1.60073e-47	4.45606e-45
ZNF556	5.86339	24.0293	2.03499	1.25789e-07	4.62602e-07
MCEMP1	3.03825	15.4908	2.3501	9.27079e-08	3.49868e-07
HAPLN1	6.85792	100.925	3.87937	8.25268e-06	2.12523e-05
PSAPL1	5.09836	21.4286	2.07143	6.52337e-05	0.000141915
HTR2B	223.011	55.5385	-2.00556	1.68639e-06	4.94899e-06
PMEL	1434.48	248.167	-2.53114	0.0142777	0.0199311
PNCK	77.9071	391.764	2.33016	1.31099e-13	1.65371e-12
ORC6	62.1749	306.116	2.29968	1.84618e-45	3.36694e-43
TRPA1	4.56831	25.5934	2.48604	0.00257492	0.00410799
HPSE2	2.60109	14.5531	2.48414	0.00070748	0.00126049
DEPDC1	86.4699	520.212	2.58883	2.61809e-46	5.50418e-44
FMO1	102.798	512.182	2.31685	8.76497e-10	5.00284e-09
IL11	4.4918	137.198	4.93282	4.21313e-08	1.68849e-07
KIF15	59.8197	367.821	2.62031	1.88191e-44	3.23709e-42
ZNF695	3.53552	31.5614	3.15817	1.61651e-12	1.65332e-11
MCM10	62.7814	387.805	2.62692	1.16017e-48	4.3628e-46
WDR62	138.743	631.386	2.18611	6.33085e-48	2.02673e-45
GDF10	16.8579	85.0476	2.33484	2.94002e-07	1.00595e-06
RAD54L	37.4863	255.332	2.76793	1.80965e-46	3.91324e-44
CENPA	48.9454	315.646	2.68906	2.24298e-53	1.13173e-49
POU3F2	4.13661	23.4844	2.50518	6.32225e-08	2.45763e-07
ELOVL4	9.59563	50.7051	2.40168	5.09053e-06	1.3689e-05
CKMT1B	10.8197	50.7372	2.22939	2.00277e-09	1.06671e-08
KIF2C	153.497	1002.01	2.70661	1.45556e-53	1.10164e-49
METTL11B	0.765027	4.59615	2.58684	3.98006e-13	4.60246e-12
FCRLA	33.377	148.361	2.15218	0.000135795	0.000277212
CLDN18	17.1038	73.7839	2.10899	1.06675e-16	2.38163e-15
CXCL17	33.4863	169.904	2.34307	0.00389696	0.00601614
CBLN4	217.541	37.5632	-2.5339	0.0047314	0.00719819
LYPD6	19.9672	102.359	2.35793	9.5401e-15	1.5153e-13
OR13A1	1.02732	9.44689	3.20095	3.57003e-06	9.90279e-06
RXFP4	1.08197	5.90568	2.44845	1.15001e-09	6.42098e-09
IL20RA	27.0765	124.031	2.19559	1.25722e-05	3.11364e-05
COL2A1	416.77	2068.28	2.31111	4.59931e-06	1.25148e-05
LYPD2	15.6885	2.99817	-2.38756	0.000924182	0.00160945
DTL	233.432	1009.96	2.11322	9.15934e-43	1.40045e-40
OR51B5	2.02732	15.6804	2.95132	0.0080142	0.011705
ANKRD30A	1.22951	10.3251	3.07	0.000407669	0.00075968
DEPDC1B	90.8525	550.134	2.59818	8.77345e-47	2.07506e-44
TNNT1	34.6066	144.718	2.06413	3.38067e-14	4.82312e-13
PPP1R1B	62.6831	325.768	2.3777	0.0335533	0.0436425
PKIA	15.0055	94.1749	2.64985	4.92237e-10	2.94927e-09
PIF1	50.7705	264.708	2.38234	1.64991e-47	4.45606e-45
RHEX	70.5027	391.564	2.4735	1.23768e-11	1.0456e-10
LCT	0.710383	4.23443	2.5755	6.68577e-09	3.15961e-08
TCF19	390.836	1632.08	2.06207	5.71233e-42	8.00626e-40
HMGA2	37.7213	340.455	3.17401	1.62498e-12	1.65974e-11
NCAPG	171.109	946.505	2.46769	1.91028e-51	2.2243e-48
IGSF1	152.508	754.107	2.30588	3.24837e-11	2.48965e-10
TFF2	42.8142	394.426	3.20359	1.05676e-07	3.95676e-07
KCNG3	0.781421	4.02198	2.36373	1.23484e-11	1.04485e-10
FAXC	7.02732	36.3626	2.37141	1.21481e-07	4.48831e-07
RSPO2	81.1475	15.7216	-2.3678	1.04291e-05	2.62715e-05
GTSE1	83.0055	524.484	2.65962	4.55359e-51	4.05457e-48
C5orf58	19.1639	94.3993	2.30038	2.6633e-06	7.55516e-06
EFHC2	2.88525	24.7601	3.10125	1.17804e-09	6.55588e-09
LIN28A	0.994536	27.5128	4.78994	8.27794e-07	2.59159e-06
MIXL1	2.44262	10.3416	2.08195	3.07754e-10	1.93057e-09
G6PD	995.601	4084.63	2.03657	4.83137e-21	1.93985e-19
S100A9	481.825	2033.26	2.07721	0.0016624	0.00276424
SPC25	64.6776	287.543	2.15244	4.79422e-50	2.59179e-47
CYP26B1	62.7923	278.859	2.15087	5.45215e-05	0.00012041
GABRA3	16.0055	101.637	2.66679	2.37044e-10	1.52298e-09
CHGA	20.1858	661.799	5.03498	2.05372e-06	5.9488e-06
AC010616.1	4.84699	21.0229	2.1168	7.75981e-06	2.01199e-05
KCNC1	7.07104	29.087	2.04038	1.0537e-08	4.80562e-08
ZFP57	5.63934	25.7326	2.19	0.0124133	0.017528
SVOPL	1.08197	7.93407	2.8744	2.73489e-07	9.4065e-07
TRIM71	139.749	681.933	2.2868	3.14807e-10	1.9691e-09
ZWINT	355.262	1540.08	2.11605	1.97204e-50	1.33629e-47
CDC25C	91.1913	413.34	2.18036	9.35828e-48	2.77757e-45
CNGB1	3.81421	70.6511	4.21126	4.87922e-06	1.31911e-05
BUB1B	104.645	636.223	2.60403	2.99592e-49	1.3338e-46
MYBL2	247.131	2289.86	3.21191	3.36786e-52	6.37241e-49
FRAS1	241.235	976.906	2.01778	6.85998e-07	2.18196e-06
CD1A	4.2459	35.3507	3.0576	7.49225e-07	2.36468e-06
PTTG1	334.262	1440.11	2.10713	1.59991e-45	2.98985e-43
SLC22A12	1343.5	308.017	-2.12491	0.000175217	0.000349303
SORCS1	5.63388	38.2866	2.76464	3.53054e-07	1.18759e-06
MYLK2	4.25683	17.6758	2.05393	1.70125e-21	6.97882e-20
FOXJ1	42.3005	325.415	2.94353	5.7312e-15	9.47087e-14
CASKIN1	6.97814	28.6941	2.03984	2.16158e-07	7.59337e-07
UGT8	11.3279	70.2747	2.63313	4.49025e-13	5.1336e-12
TNFAIP6	15.153	84.4991	2.47933	4.9364e-09	2.40497e-08
UHRF1	101.328	632.799	2.64272	4.69706e-44	7.6451e-42
KIF23	105.973	678.026	2.67765	1.27458e-49	6.27981e-47
C12orf56	8.62842	60.6786	2.81402	2.2495e-07	7.87117e-07
SLC24A2	0.699454	5.34615	2.9342	1.32307e-08	5.9095e-08
CRYGS	70.5027	284.575	2.01306	1.93231e-10	1.26347e-09
SAA2	29402.4	4974.29	-2.56337	4.63011e-06	1.25918e-05
FANCI	287.76	1151.54	2.00063	3.51094e-46	7.08601e-44
BSND	2.65027	11.9432	2.17198	1.49427e-10	1.00887e-09
PRC1	392.71	1736.08	2.14429	2.77298e-45	4.93819e-43
SLC7A10	49.6066	220.892	2.15474	1.84724e-13	2.27516e-12
PLAC1	0.797814	8.02473	3.33033	6.93736e-09	3.26831e-08
NAALADL1	134	593.434	2.14685	4.98867e-08	1.96855e-07
NPHS1	7.54098	46.4423	2.62262	9.85996e-05	0.000207206
NKX3-2	2.98361	23.4194	2.97258	3.55986e-14	5.05019e-13
BRINP3	5.9235	44.239	2.9008	2.25722e-07	7.89634e-07
UCHL1	272.508	1390.21	2.35093	0.000129882	0.000266218
LCN15	1.36066	41.4405	4.92867	0.0155759	0.0216007
AFP	6046.74	56721.9	3.22968	7.20876e-14	9.60555e-13
CDT1	244.803	1088.82	2.15307	1.69771e-46	3.72439e-44
TCP10	3.30601	13.8462	2.06632	3.57449e-08	1.46156e-07
MAP7D2	79.3115	318.66	2.00642	2.5363e-05	5.93659e-05
SPAG6	1.62295	13.0614	3.00861	9.56098e-11	6.70021e-10
WSCD2	17.1967	3.28114	-2.38987	0.00607121	0.00905354
TM4SF19	8.44809	34.5778	2.03315	4.33896e-05	9.72877e-05
PRSS21	16.9672	75.6484	2.15656	1.68837e-05	4.09302e-05
KCNK9	24.3661	108.47	2.15434	6.7357e-13	7.42595e-12
CSMD3	3.70492	17.717	2.25762	8.60212e-06	2.20396e-05
SCG3	5.47541	29.3397	2.42182	3.11024e-06	8.72171e-06
UPK3A	156.579	898.311	2.52032	2.62156e-14	3.8193e-13
CDCA7	58.6339	430.608	2.87657	3.87611e-23	1.85087e-21
DLX2	2.4918	16.9286	2.7642	9.20576e-07	2.85139e-06
GNGT1	5.23497	23.6236	2.17398	9.6816e-12	8.38869e-11
TTYH1	48.8251	385.904	2.98255	0.000805015	0.00141741
CKAP2L	92	472.625	2.36099	3.17274e-46	6.48998e-44
OIP5	45.3607	196.056	2.11175	1.54545e-45	2.92418e-43
FAM72B	8.97268	45.1767	2.33197	1.02252e-38	1.08999e-36
ZNF486	36.6175	147.233	2.00749	2.69388e-07	9.28654e-07
KRT6C	15.5683	75.6337	2.28042	1.89672e-05	4.55147e-05
FER1L5	5.45355	29.3223	2.42673	2.25521e-16	4.69561e-15
TMEM35A	2.63934	15.794	2.58112	1.886e-05	4.52934e-05
GPR84	8.31148	33.7729	2.02269	1.45862e-09	7.9708e-09
SAPCD2	52.6885	318.959	2.59781	4.62915e-32	3.59341e-30
HAVCR1	10.0328	193.212	4.26739	3.3283e-14	4.76186e-13
HELLS	149.415	695.56	2.21885	1.66759e-45	3.07833e-43
CDC25A	76.2022	379.529	2.31631	2.20591e-48	7.58882e-46
ANKRD18B	3.09836	18.7244	2.59534	9.43462e-09	4.34078e-08
TUBAL3	1.08743	8.01923	2.88254	1.4923e-07	5.40533e-07
IBSP	9.87432	101.923	3.36766	1.51407e-11	1.24897e-10
CUZD1	9.97268	190.537	4.25594	8.72833e-14	1.13799e-12
XKR4	1.70492	11.5879	2.76485	1.07602e-06	3.28844e-06
RIBC2	18.1858	130.647	2.8448	1.16156e-32	9.35243e-31
PTHLH	45.5683	323.896	2.82943	1.61051e-07	5.80023e-07
SPAG17	3.96175	17.5101	2.14398	7.62645e-06	1.98013e-05
A4GNT	6.10383	36.739	2.58953	8.58816e-09	3.97915e-08
CXCL5	49.8689	959.473	4.26603	4.88082e-06	1.3193e-05
HOXC13	3.46995	17.2418	2.31292	8.79174e-07	2.7366e-06
PAGE4	2156.15	469.399	-2.19957	0.000125717	0.000258311
TOP2A	704.005	4468.91	2.66627	6.0705e-49	2.62541e-46
CD207	14.0601	78.1062	2.47383	0.0252944	0.0336866
CPA2	2.02732	698.931	8.42943	2.87743e-09	1.47997e-08
IGSF11	3.02186	20.6813	2.77482	1.14412e-07	4.25099e-07
NDC80	154.022	716.055	2.21694	5.0663e-51	4.26048e-48
ASF1B	163.536	877.441	2.4237	3.1204e-52	6.37241e-49
SGO2	96.1803	401.692	2.06228	1.34513e-43	2.12096e-41
WDR76	145.902	590.492	2.01692	1.74405e-38	1.78376e-36
ZNF534	1.96721	15.7564	3.00171	3.91464e-06	1.07934e-05
LUZP2	83.6612	14.2683	-2.55174	0.0239868	0.0320778
HTR3A	5.40437	112.077	4.37422	4.79526e-10	2.87811e-09
CEP55	65.1639	418.602	2.68343	1.92238e-49	8.81789e-47
CHAF1B	124.519	605.549	2.28188	5.39698e-44	8.69086e-42
TEX15	2.4153	46.5797	4.26943	6.85836e-10	4.00058e-09
WDR87	1.19126	5.66758	2.25025	3.33299e-06	9.29981e-06
PBK	132.038	536.689	2.02313	4.47728e-41	5.79253e-39
UGT1A10	22.5027	177.511	2.97974	3.70736e-05	8.41777e-05
LIN28B	27.224	238.808	3.1329	1.46604e-11	1.21597e-10
HCN4	8.47541	36.9844	2.12556	6.52629e-05	0.000141958
CCNA2	264.945	1261.57	2.25145	2.16312e-46	4.6117e-44
KIFC1	272.169	1459.06	2.42247	2.81788e-50	1.70617e-47
RGS13	4.85792	23.0806	2.24827	4.02824e-06	1.10844e-05
CENPK	56.4863	247.821	2.13333	2.04105e-42	2.99955e-40
RAD51AP1	85.5519	372.74	2.1233	5.58585e-42	7.90215e-40
ENPP6	23.9399	119.028	2.31382	2.45103e-06	6.99495e-06
RNF17	7.83607	65.9661	3.07352	1.45238e-07	5.27592e-07
RBM11	1.42077	7.84066	2.46431	0.000105977	0.000221173
SALL4	31.6885	167.45	2.40169	3.77243e-14	5.33178e-13
ZNF98	2.85246	13.5339	2.2463	2.14042e-06	6.17721e-06
SOHLH1	3.52459	64.3205	4.18975	7.26458e-05	0.0001568
PLBD1	187.749	805.145	2.10045	6.40207e-12	5.74101e-11
CENPM	125.481	616.289	2.29614	6.42684e-48	2.02673e-45
PCLAF	180.634	818.548	2.18	3.05613e-50	1.71336e-47
CENPF	463.563	2297.23	2.30906	6.56423e-44	1.04592e-41
CCDC196	51.694	7.55495	-2.7745	1.91819e-10	1.25586e-09
MTFR2	32.3716	144.797	2.16123	8.68855e-41	1.06926e-38
BIRC5	415.94	2241.81	2.43022	1.28608e-49	6.27981e-47
FREM1	19.3333	167.364	3.11382	8.16859e-05	0.000174275
E2F7	41.9781	189.205	2.17224	3.41815e-30	2.37342e-28
E2F2	50.0929	254.096	2.3427	8.45686e-49	3.45977e-46
SLC22A8	22.1694	98.4414	2.1507	0.00177145	0.00292733
MCOLN3	23.7322	248.569	3.38872	3.34213e-14	4.77262e-13
DKK1	300.148	1497.28	2.3186	3.8305e-07	1.27968e-06
CRYBB1	13.8852	265.813	4.25879	0.00585799	0.00875949
C1QL4	7.48634	44.9313	2.58539	1.7871e-14	2.7002e-13
LRRIQ1	1.48634	10.0531	2.75781	2.46392e-08	1.04209e-07
SLC30A8	0.896175	31.4441	5.13287	2.19296e-09	1.16025e-08
TKTL1	28.5628	331.887	3.53848	0.000251486	0.000486547
CLIC3	28.8087	119.98	2.05821	7.55931e-07	2.38188e-06
TMEM252	76.7923	8.48077	-3.1787	3.7341e-07	1.24968e-06
AQP10	12.9454	79.3956	2.61662	3.60017e-06	9.98273e-06
ALDH3B2	15.7213	105.462	2.74592	0.000295415	0.00056411
SIX2	19.6503	113.942	2.53568	3.95167e-09	1.967e-08
PLEKHG4B	22.1585	107.974	2.28476	0.0124427	0.017563
MROH2A	676.727	106.37	-2.66948	1.77988e-06	5.20417e-06
MEP1A	115.454	917.994	2.99117	2.10375e-15	3.76228e-14
SEZ6L	5.18579	87.185	4.07144	0.0172973	0.0237616
GCSAML	4.87978	22.544	2.20785	0.00279702	0.00443568
POLQ	51.8415	280.896	2.43785	7.5595e-48	2.33527e-45
ASPM	415.273	1857.94	2.16157	7.70435e-41	9.63807e-39
NEIL3	36.6776	177.861	2.27778	5.23375e-39	5.74081e-37
FAM72D	7.34973	36.8123	2.32442	2.3603e-42	3.43538e-40
FOXN1	1.15847	7.36264	2.668	5.45594e-07	1.76768e-06
DMBT1	15.7814	719.386	5.51047	2.3431e-10	1.50733e-09
DUSP13	5.73224	35.5916	2.63436	3.23409e-06	9.0472e-06
RNASE2	7.86885	52.2766	2.73194	2.64805e-10	1.6856e-09
SLCO4C1	93.0164	403.712	2.11777	1.59117e-16	3.40191e-15
PCDH10	1.82514	8.14469	2.15786	0.0136274	0.019098
UBE2C	233.142	1483.03	2.66927	5.17748e-50	2.70247e-47
CDC20	261.913	1875.33	2.83999	4.84745e-54	7.33759e-50
NCAPH	126.661	554.201	2.12943	1.54892e-41	2.07487e-39
IL4I1	94.3443	388.715	2.04271	2.38066e-13	2.88058e-12
L1TD1	1.68306	10.761	2.67665	0.000710565	0.00126524
GRM4	2.5847	22.1896	3.10181	3.42077e-13	4.00466e-12
CLEC2L	7.51913	110.601	3.87865	2.71274e-12	2.64069e-11
PTPRQ	7.19672	36.6346	2.3478	3.33494e-06	9.30355e-06
MELK	131.76	669.817	2.34586	8.91479e-47	2.07605e-44
ALOX12B	0.983607	4.89011	2.31371	1.67035e-06	4.90858e-06
CD177	13.3661	71.2729	2.41477	2.99303e-05	6.92322e-05
STARD6	0.491803	4.55769	3.21215	7.80321e-15	1.26332e-13
SOX2	19.623	90.4936	2.20527	0.038485	0.04949
NLRP2	26.2022	182.084	2.79685	9.56293e-06	2.42917e-05
CCNE1	130.678	772.804	2.56409	6.12649e-38	6.06123e-36
CCNB1	422.951	1973.56	2.22224	5.88817e-51	4.69101e-48
DPF1	4.45355	18.293	2.03827	1.72472e-15	3.1341e-14
DLX5	7.95628	44.9203	2.4972	0.000312161	0.000593095
TEKT2	3.21311	14.1447	2.13822	1.55448e-05	3.78515e-05
ASB11	1.53005	14.3919	3.23361	9.07847e-08	3.42952e-07
COL11A1	68.5956	438.994	2.67801	5.39544e-06	1.44422e-05
INSRR	4.98361	20.3205	2.02767	2.74596e-05	6.3898e-05
GFY	0.868852	5.4881	2.65912	6.2638e-10	3.68787e-09
CRHBP	290.022	67.6374	-2.10027	3.93908e-10	2.40718e-09
CDH12	41.3497	217.12	2.39254	4.43316e-06	1.21019e-05
TICRR	41.1366	260.329	2.66184	4.59609e-52	7.73012e-49
CCDC74B	5.82514	26.0623	2.1616	6.34117e-13	7.00752e-12
ZNF492	3.18579	24.5073	2.94349	1.55672e-10	1.04451e-09
KIF11	170.18	786.854	2.20903	9.13489e-49	3.63881e-46
AFF2	22.6721	127.973	2.49684	8.59271e-06	2.20193e-05
CALCR	3.39891	30.5485	3.16796	5.79513e-11	4.22077e-10
HS3ST6	1.65027	9.26374	2.48889	0.00027722	0.00053205
PNMA3	111.705	504.437	2.17498	0.00027452	0.00052767
COL24A1	27.1585	119.446	2.13688	1.36404e-08	6.07994e-08
ARMC3	1	8.64286	3.11151	1.92769e-12	1.93883e-11
PRSS2	9.69945	994.445	6.67984	0.00109478	0.00187867
CDCA8	158.027	816.977	2.37012	2.67731e-51	2.70177e-48
KLK1	1.9235	12.3993	2.68845	6.06316e-06	1.6076e-05
HBE1	3.19126	24.0723	2.91518	0.00220458	0.00356983
SEZ6	93.918	693.392	2.8842	0.000656448	0.00117669
MPP2	12.0328	76.0458	2.6599	1.24057e-17	3.2321e-16
ORC1	74.7486	375.92	2.33031	5.95803e-47	1.45463e-44
XRCC2	48.6612	233.671	2.26364	8.06028e-45	1.4024e-42
DUSP9	345.585	2539.67	2.87753	1.00029e-13	1.28973e-12
FHOD3	57.0929	260.142	2.18792	6.01736e-13	6.68758e-12
CAMKV	4.26776	17.6264	2.04618	4.06132e-07	1.35026e-06
MAGEB2	39.765	338.627	3.09013	3.80388e-08	1.54451e-07
KIF20A	176.383	1014.32	2.52373	1.0464e-51	1.31994e-48
REC114	0.874317	10.5348	3.59086	0.00348838	0.00543862
KRT17	93.1257	451.453	2.27733	1.78907e-05	4.31505e-05
SLC26A9	12.1694	243.658	4.32352	1.14412e-05	2.85738e-05
CENPI	42.6995	205.037	2.26359	2.60821e-44	4.38672e-42
