# Supplementary material for: Identification of a Novel Four-Gene Signature Correlated With the Prognosis of Patients With Hepatocellular Carcinoma: A Comprehensive Analysis
Source: Front Oncol. 2021 Mar 12;11:626654. doi: 10.3389/fonc.2021.626654 (PMC7994902; doi:10.3389/fonc.2021.626654)
Supplement: Supplementary Table 5 — DEGs between high-risk and low-risk cohorts in ICGC-LIRI-JP dataset. [file Table_5.xlsx]

## Sheet: Table S5 DEGs between high-risk
id	futime	fustat	CDCA8	KIF20A	KIF2C	CEP55	riskScore	risk
DO45095	4.43836	0	1.70344	1.1692	1.58091	1.2643	0.812595	high
DO50778	1.72603	0	6.46148	10.5424	8.1013	5.76283	4.2296	high
DO45094	4.52055	0	0.923869	0.379054	0.330124	0.387062	0.339763	low
DO48720	1.56164	0	3.74356	6.30118	3.75057	4.12194	2.58346	high
DO50793	1.47945	0	1.56316	1.62051	0.905554	1.32084	0.841998	high
DO45133	1.80822	1	0.910276	0.918621	0.486519	0.346315	0.41679	low
DO45277	1.64384	0	3.36259	3.05987	4.55458	5.94363	2.31549	high
DO23541	2.54795	0	1.53157	2.40365	1.47495	1.48651	0.996252	high
DO50803	1.47945	0	2.64896	1.5622	1.86835	1.2582	1.09451	high
DO45097	4.43836	0	1.04494	0.952455	0.898887	0.529621	0.492836	low
DO23547	2.79452	0	1.33029	1.26359	2.0775	2.36223	0.932911	high
DO50857	0.575342	0	1.1966	3.26789	1.61757	0.702534	0.928873	high
DO50822	1.39726	0	1.76878	0.881374	1.16991	0.637	0.671073	low
DO45101	4.60274	0	0.698187	0.581456	0.380865	0.375428	0.318811	low
DO45221	1.06849	1	5.13981	7.95011	6.45745	2.45297	2.95189	high
DO45173	3.20548	0	4.40993	3.35842	3.72703	1.56851	1.86854	high
DO45281	2.05479	0	2.08305	1.5443	2.07256	0.994594	0.925239	high
DO23539	3.0411	0	4.34698	5.61825	3.36262	1.98596	2.25949	high
DO50829	1.56164	0	9.66943	8.52607	12.541	12.3211	5.82794	high
DO23532	2.63014	0	1.70954	1.03948	0.88675	0.187147	0.60164	low
DO45267	1.56164	1	11.9265	4.20898	6.16321	5.13002	4.35082	high
DO45141	3.61644	0	2.7467	3.19227	2.20442	1.63432	1.43644	high
DO45096	3.53425	1	3.09722	3.34696	3.26936	0.846766	1.43905	high
DO45093	1.9726	1	12.1466	9.16774	7.92247	4.66341	5.13046	high
DO23516	0.0547945	1	4.88302	3.45672	4.37943	1.24827	1.95586	high
DO50859	0.493151	0	0.57092	0.682918	0.402994	0.25318	0.286103	low
DO45279	3.53425	0	0.599599	0.550324	1.76622	0.974371	0.423845	low
DO45237	2.46575	0	5.2841	4.00143	6.47989	2.08801	2.32022	high
DO23513	3.28767	0	2.00806	1.29645	1.47521	0.603714	0.791567	low
DO45245	0.657534	1	13.9664	13.0238	20.5852	11.3864	7.54823	high
DO23508	1.06849	0	4.65879	3.07379	6.92736	3.61061	2.29401	high
DO45243	2.54795	0	1.49506	1.29939	1.08157	0.735082	0.68656	low
DO23543	2.79452	0	2.35575	1.89684	2.19152	2.20412	1.24083	high
DO45227	2.79452	0	1.52342	2.3845	1.37367	0.951859	0.902089	high
DO45181	3.28767	0	0.493962	0.250295	0.4975	0.47083	0.239926	low
DO45207	2.87671	0	3.4787	2.20423	2.7153	1.19036	1.39239	high
DO48674	3.45205	0	0.173802	0.219464	0.0765035	0.0367032	0.0811494	low
DO45185	1.64384	0	5.93651	11.1598	7.16591	3.74246	3.85307	high
DO50840	0.90411	0	5.22641	3.08456	4.26555	1.18386	1.96363	high
DO50820	1.39726	0	5.17859	7.78002	3.50932	2.92417	2.93661	high
DO45163	2.63014	0	2.93077	4.87765	2.4879	1.162	1.66742	high
DO45197	3.20548	0	3.57829	3.11545	3.7194	1.37474	1.61019	high
DO50825	1.06849	0	2.59422	2.68373	1.56499	1.28404	1.25065	high
DO50799	1.47945	0	6.497	2.98196	6.59322	2.27411	2.47313	high
DO45283	1.39726	0	2.70587	2.04051	2.82694	2.79973	1.45538	high
DO50805	1.89041	0	1.43531	1.34445	1.4422	1.02364	0.735833	low
DO50839	0.90411	0	0.276261	0.789874	0.547934	0.0848412	0.211734	low
DO45159	4.0274	0	2.07362	1.22041	1.23567	1.66429	0.960981	high
DO45139	3.61644	0	4.99921	6.4716	7.04535	3.4639	2.87202	high
DO50783	1.31507	0	1.40959	1.47577	1.42141	0.383543	0.645668	low
DO23511	0.493151	1	4.0337	2.81485	3.15517	1.30037	1.64146	high
DO23527	2.87671	0	1.2959	1.46649	1.20164	0.580505	0.644777	low
DO50804	1.9726	0	0.794054	0.395636	0.573187	0.188821	0.286697	low
DO45149	3.45205	0	1.64009	2.36252	1.60995	0.461403	0.851625	high
DO45239	2.38356	0	2.2144	2.51614	2.58592	3.34303	1.49855	high
DO45217	0.739726	1	11.9052	5.84398	7.89006	3.93934	4.44713	high
DO45203	3.20548	0	1.90526	2.01874	1.61243	1.47203	1.02343	high
DO45165	1.89041	0	4.95085	4.08631	4.4708	3.09623	2.37026	high
DO50817	1.06849	0	0.433129	0.323434	0.260193	0.247764	0.195076	low
DO50832	0.246575	0	3.75714	3.15085	2.48298	1.05242	1.57277	high
DO45297	3.45205	1	11.2527	3.47805	9.23412	4.97675	4.13793	high
DO50800	1.39726	0	0.545535	0.592339	0.541854	0.669385	0.337512	low
DO48728	0.410959	0	2.88609	5.04663	3.18829	3.75819	2.12241	high
DO45161	1.47945	1	12.4779	9.22317	8.53851	5.00376	5.28525	high
DO45189	3.28767	0	2.64821	5.44826	2.50499	1.62313	1.76592	high
DO48716	1.9726	0	1.73391	2.50929	1.37988	0.796295	0.944073	high
DO48719	1.89041	0	0.745634	0.787969	0.716153	0.33963	0.363965	low
DO45099	4.35616	0	1.57313	2.76857	1.16206	0.835087	0.94803	high
DO23523	2.9589	0	0.66618	0.313256	0.895526	0.972392	0.380308	low
DO45209	3.69863	0	16.6322	4.60741	13.0921	7.95979	6.11828	high
DO23542	2.63014	0	2.69438	3.68391	2.95249	1.49045	1.4955	high
DO45109	4.35616	0	0.479459	0.881278	0.790031	0.353535	0.321784	low
DO50791	1.31507	1	6.1993	5.04506	4.50974	2.79422	2.75365	high
DO50850	1.9726	0	2.51442	2.56623	2.36801	0.701714	1.14019	high
DO45153	3.78082	0	5.14237	2.40903	3.01062	2.35867	1.99988	high
DO45305	0.821918	0	1.96594	3.26095	3.97618	2.86179	1.51324	high
DO45183	1.56164	1	1.92456	2.29732	2.07463	1.19113	1.03664	high
DO45143	3.53425	0	2.21091	1.67217	1.20767	1.31657	1.0044	high
DO45287	1.06849	0	10.0297	4.88023	10.3333	10.9176	5.0669	high
DO45199	3.69863	0	2.18362	2.25858	2.46809	0.902313	1.05275	high
DO50845	0.575342	0	1.4993	2.62868	2.20289	1.75246	1.08501	high
DO45177	3.45205	0	1.08699	1.14607	0.693364	1.43397	0.673761	low
DO23528	2.79452	0	1.45776	1.78579	2.13968	0.583908	0.754893	low
DO45201	2.46575	0	0.728076	0.803941	0.508225	0.904853	0.448935	low
DO45157	5.42466	0	5.79666	5.53191	5.2475	3.30347	2.83798	high
DO50819	1.39726	0	4.6476	2.85829	3.852	2.16785	1.94641	high
DO23531	2.46575	0	0.37933	0.234261	0.400863	0.246029	0.172416	low
DO50802	2.54795	0	1.59532	1.13796	1.06304	0.320928	0.616913	low
DO50818	1.39726	0	1.21353	0.741853	0.692294	0.549473	0.496922	low
DO23550	2.71233	0	1.71011	1.84873	1.32439	1.2109	0.903217	high
DO45169	3.69863	0	3.00931	3.12374	2.67087	1.16015	1.42053	high
DO48704	2.05479	0	2.34256	2.0726	2.82828	2.22094	1.28362	high
DO23525	2.87671	0	12.0031	3.66309	9.12905	4.05855	4.1855	high
DO45113	4.27397	0	1.21107	1.54267	1.83024	0.645198	0.663535	low
DO45223	2.79452	0	1.33655	0.78136	2.14393	1.2674	0.684262	low
DO48757	1.31507	0	8.99869	4.56016	5.01995	2.89093	3.34542	high
DO23536	2.54795	0	0.89892	1.22084	1.04829	0.75508	0.541142	low
DO23521	3.0411	0	12.5663	9.86504	11.2051	3.33207	5.19983	high
DO23545	1.56164	1	2.87625	5.73472	3.89899	1.09142	1.81071	high
DO50816	1.06849	0	1.15148	1.47214	1.08754	0.591548	0.611658	low
DO23519	1.72603	0	7.81708	9.89851	14.0226	7.67828	4.90023	high
DO48681	2.46575	0	7.56812	8.74077	5.77956	1.7775	3.49945	high
DO23548	2.30137	0	1.1687	1.39686	1.09542	1.10964	0.688352	low
DO48741	0.657534	0	8.5635	5.27096	7.35588	1.53921	3.19493	high
DO45241	2.9589	0	1.34554	3.46004	2.25123	1.58346	1.15133	high
DO50807	1.47945	0	4.52514	4.72025	3.47746	1.88529	2.14885	high
DO48700	2.21918	0	2.18683	1.23139	1.89309	1.09682	0.912928	high
DO45307	0.657534	1	8.43066	6.20277	9.66196	22.9969	6.84996	high
DO48672	1.23288	0	0.917441	0.893735	1.01283	0.76869	0.496486	low
DO48693	2.46575	0	1.91992	2.47187	2.34669	1.33704	1.09293	high
DO45289	0.986301	0	4.94519	2.07543	5.12933	3.49922	2.14253	high
DO23533	2.46575	0	2.8735	3.96169	2.46432	1.02239	1.49058	high
DO45299	3.94521	0	13.8324	3.69939	9.04597	24.7996	7.97328	high
DO23512	3.45205	0	1.06639	0.710836	0.677657	0.397428	0.433595	low
DO45255	1.9726	0	1.71498	1.39393	2.06507	0.849828	0.794645	high
DO48682	0.328767	1	5.34422	5.63314	5.39473	2.61973	2.64317	high
DO50806	1.47945	0	6.67021	3.42971	7.66699	2.47055	2.64031	high
DO45171	1.64384	0	0.887478	0.472233	0.663951	0.494507	0.371654	low
DO48747	1.47945	0	4.49964	2.24458	10.3113	4.02904	2.28401	high
DO45205	0.246575	1	5.49378	2.95191	8.59432	3.20062	2.44104	high
DO45285	1.31507	0	1.11509	2.06775	2.30841	4.82241	1.41257	high
DO48751	1.31507	1	4.98357	3.18618	4.61302	1.36309	1.9618	high
DO45187	3.45205	0	5.38328	10.994	5.45308	3.71333	3.65361	high
DO50809	1.9726	1	7.36556	5.3757	8.85815	3.87434	3.35529	high
DO45225	2.87671	0	9.00853	10.939	7.92847	3.69242	4.53001	high
DO45193	0.328767	1	8.56214	5.76358	6.63436	1.83044	3.29925	high
DO45195	1.06849	0	0.24321	0.373285	0.2232	0.154441	0.143382	low
DO48743	1.56164	0	2.36532	2.75332	2.46266	1.47326	1.26261	high
DO48695	1.9726	0	1.4492	1.85104	0.953169	0.733883	0.757314	low
DO45213	3.28767	0	2.94986	4.25719	2.87801	2.30297	1.77169	high
DO23510	2.38356	0	2.37622	2.21834	3.22433	1.38653	1.18818	high
DO48677	3.12329	0	0.318346	0.25437	0.596498	0.11319	0.144988	low
DO50776	1.89041	0	1.9488	1.47266	1.30584	0.80796	0.833987	high
DO48723	1.64384	0	4.79341	8.51654	3.86547	2.26313	2.86356	high
DO23529	2.54795	0	2.46406	2.64225	1.68356	0.725117	1.12689	high
DO23524	2.87671	0	7.13901	7.22232	5.72728	4.79018	3.65658	high
DO48715	1.89041	1	2.74014	4.11988	2.3313	1.51936	1.56181	high
DO45125	4.60274	0	2.18555	1.07326	0.742374	0.317349	0.732729	low
DO45273	1.31507	0	2.9467	2.93199	4.61051	2.79868	1.69192	high
DO45215	3.20548	0	0.389283	0.305203	0.801059	0.126992	0.176355	low
DO45167	3.94521	1	1.82501	1.27428	1.44319	0.992489	0.80879	high
DO45229	2.71233	0	1.66333	0.856657	0.938925	0.581118	0.628352	low
DO50814	1.15068	0	2.09476	1.36199	1.75086	0.239225	0.769155	low
DO45121	4.19178	0	1.46524	1.6519	1.15497	0.950083	0.770619	low
DO23552	2.21918	0	7.64513	7.13557	7.05245	1.42645	3.24588	high
DO45117	3.0411	1	3.08951	5.45043	3.42343	2.09483	1.96656	high
DO23534	2.30137	0	0.921294	0.649583	0.550077	0.21097	0.357651	low
DO45263	0.739726	1	7.54198	6.94854	6.90992	4.08158	3.62119	high
DO45115	2.30137	0	4.5069	2.81361	1.99716	2.22205	1.86942	high
DO23537	2.46575	1	18.2128	8.69259	18.0418	4.89778	6.733	high
DO48759	1.9726	0	0.91349	1.28695	0.949225	0.775211	0.555368	low
DO48733	1.64384	0	0.922136	1.101	0.779021	0.753208	0.520932	low
DO48725	2.13699	0	2.07232	3.0115	1.49064	1.04538	1.14144	high
DO48706	2.38356	0	2.1	3.57815	1.71594	1.07818	1.24571	high
DO45251	2.46575	0	1.0333	1.86633	1.0065	2.84982	1.00985	high
DO23549	2.71233	0	4.61332	4.67685	5.15045	4.19119	2.57896	high
DO23540	2.05479	0	4.11229	1.73784	2.45349	1.32289	1.48003	high
DO50813	1.15068	0	1.09824	1.26471	0.652781	0.63481	0.563744	low
DO45123	1.56164	1	4.77249	3.46224	3.25607	1.61344	1.96243	high
DO45265	2.79452	0	3.13654	4.53984	5.75274	1.71643	1.835	high
DO23518	3.61644	0	1.75387	1.79657	1.65547	1.15582	0.904609	high
DO45235	2.46575	0	4.16928	3.87745	3.67176	2.20681	1.9956	high
DO45259	0.90411	0	10.2302	5.11986	9.80098	6.31608	4.38875	high
DO45247	0.575342	0	2.12823	3.63976	1.692	2.21502	1.44557	high
DO45231	2.54795	0	2.92227	3.92654	3.76547	1.92342	1.67548	high
DO45107	4.68493	0	1.67017	0.904773	1.102	0.499593	0.628178	low
DO50785	0.246575	1	3.43013	3.16601	5.7808	2.95867	1.89349	high
DO50815	0.410959	0	10.328	15.8575	14.156	4.01688	5.79526	high
DO23515	3.36986	0	6.41991	7.64145	6.06084	2.61958	3.21311	high
DO45111	4.35616	0	0.963787	0.7568	0.613021	0.31572	0.402378	low
DO48701	2.13699	0	3.39174	1.6419	2.51502	0.960124	1.24386	high
DO45127	1.15068	1	7.66396	12.3064	8.53727	3.34195	4.39206	high
DO45253	2.38356	0	5.29349	4.72297	4.28796	2.8592	2.50288	high
DO23509	2.13699	1	3.90592	5.74413	2.54774	2.996	2.32176	high
DO23546	2.87671	0	2.81839	5.13864	2.62894	2.76857	1.94629	high
DO50789	1.56164	0	1.25603	1.75887	1.09799	0.653424	0.689776	low
DO23535	2.63014	0	1.74479	2.36213	1.23883	3.02826	1.28281	high
DO48727	1.06849	1	1.50121	0.772358	1.09399	0.338281	0.542986	low
DO48730	1.72603	0	7.90683	5.51192	5.08261	2.16344	3.12624	high
DO23514	3.53425	0	2.66213	2.22126	3.77335	4.24159	1.73119	high
DO50808	1.56164	0	0.937696	0.51873	0.684529	0.378795	0.371958	low
DO45105	4.60274	0	4.4073	10.6634	3.73817	3.13323	3.24308	high
DO48697	2.21918	1	3.61386	3.81259	4.62842	3.81128	2.14385	high
DO45261	2.71233	0	0.782913	0.7296	0.659548	0.501947	0.388424	low
DO48732	1.72603	0	4.07907	3.07716	2.76539	1.13808	1.65584	high
DO23538	1.23288	0	1.45474	2.1258	0.962958	0.594998	0.778432	low
DO45269	2.05479	0	11.0836	8.0597	10.3752	5.73364	4.95413	high
DO50844	0.821918	0	4.16653	2.93907	2.94789	0.794821	1.60344	high
DO45301	3.94521	1	9.83751	6.42903	10.0544	13.8814	5.73496	high
DO45233	2.46575	0	0.860701	0.834668	0.694336	0.469483	0.417869	low
DO45257	2.21918	0	1.60549	2.91876	4.20999	1.83327	1.21755	high
DO45249	1.72603	0	8.95574	0.869017	1.32955	1.59045	2.46488	high
DO48742	1.64384	0	0.560542	0.527559	0.351006	0.260022	0.259699	low
DO45091	3.61644	1	0.968333	2.54079	1.09923	1.08713	0.814671	high
DO23517	3.28767	0	0.384031	0.208189	0.209902	0.101151	0.141136	low
DO45119	1.39726	1	5.59314	3.63047	2.37551	2.40839	2.28197	high
DO45131	0.986301	1	6.77431	2.81292	3.42152	2.23187	2.42332	high
DO23551	0.410959	1	0.288184	0.189976	0.106032	0.243505	0.137	low
DO45211	0.657534	0	9.21611	10.3211	12.6493	20.4203	7.31788	high
DO45092	3.28767	1	3.9503	3.06989	3.34805	1.92605	1.76806	high
DO48736	1.64384	0	1.40713	1.17804	1.01494	0.739653	0.646974	low
DO23530	0.493151	1	0.891352	0.866827	1.39504	1.30193	0.582657	low
DO45191	3.28767	0	1.31057	1.30561	2.01645	0.855968	0.688755	low
DO48717	0.493151	1	8.99964	6.43707	5.04351	2.54746	3.57844	high
DO45103	1.23288	0	1.66101	3.86542	1.59375	2.21501	1.3713	high
DO45145	0.164384	1	16.679	25.2902	19.7727	6.34995	9.20975	high
DO45275	0.0273973	1	11.6229	8.67455	11.9215	15.4024	6.78026	high
DO45179	1.64384	0	2.64011	3.83431	2.17375	1.31601	1.45821	high
DO48679	3.28767	0	2.74921	3.16098	2.33332	1.27161	1.37657	high
DO48746	1.56164	0	1.96931	2.52024	1.28662	0.484934	0.946453	high
DO50774	1.9726	0	1.59672	2.12797	0.973087	0.619519	0.815335	high
DO45175	3.12329	0	1.22879	1.17094	0.816919	0.446677	0.552691	low
DO48761	2.38356	0	1.95797	1.5281	1.28143	0.84924	0.850669	high
DO23544	2.63014	0	0.52345	0.633209	0.581059	0.269544	0.274822	low
DO50855	1.56164	0	1.22153	1.91473	0.978561	1.42726	0.82846	high
DO45155	5.91781	0	8.29452	6.4331	10.0657	8.77639	4.55555	high
DO45303	2.71233	0	0.539279	0.530922	0.94697	0.595547	0.324915	low
DO227643	3.45205	0	0.805899	0.47276	0.626717	0.581589	0.366354	low
DO48721	2.46575	0	0.468126	0.677555	0.387055	0.239489	0.259243	low
DO48737	1.9726	0	2.17784	3.12832	2.71641	1.93346	1.35858	high
DO48712	2.21918	0	4.06039	4.29301	4.19087	1.2104	1.8859	high
DO48760	1.89041	0	0.817854	0.752218	0.645816	0.219452	0.353637	low
DO45137	3.61644	0	1.73239	2.13844	1.00565	0.77528	0.873956	high
DO45135	3.86301	0	1.84225	2.28719	2.18303	3.03003	1.31766	high
DO50787	1.31507	0	1.90788	1.32968	1.45891	1.02873	0.842445	high
DO23526	2.87671	0	6.09648	3.93667	4.90344	6.43011	3.16048	high
DO227801	1.80822	0	1.41999	1.15183	1.23182	0.666556	0.639494	low
DO50798	0.0821918	1	3.42492	2.441	3.43582	1.40463	1.46947	high
DO50811	1.23288	0	1.86328	2.00561	2.2607	0.713925	0.905146	high
DO45129	4.0274	0	2.08955	2.18626	1.20715	0.642334	0.946144	high
DO45219	2.9589	0	4.89702	9.47094	4.73835	2.23051	3.05036	high
